# Supplementary material for: Protective Effects of Crotonis Semen Extract against Sepsis through NF-κB Pathway Inhibition
Source: Int J Mol Sci. 2024 Sep 19;25(18):10089. doi: 10.3390/ijms251810089 (PMC11432241; doi:10.3390/ijms251810089)
Supplement: Supplementary file 1 [file ijms-25-10089-s001.zip]

Archive with 1 entries (1 files):
- ijms-3200660-supplementary.pdf
